# Supplementary material for: Dehydrogenation of anhydrous methanol at room temperature by o-aminophenol-based photocatalysts
Source: Nat Commun. 2016 Jul 26;7:12333. doi: 10.1038/ncomms12333 (PMC4963534; doi:10.1038/ncomms12333)
Supplement: Supplementary Data 1 — Crystallographic Information File for complex 1 [file ncomms12333-s2.cif]

data_General
_audit_creation_date                    2014-05-15
_audit_creation_method                 'by CrystalStructure 4.0'
_audit_update_record                    ?

#==============================================================================
# PROCESSING SUMMARY (IUCr Office Use Only)

_journal_date_recd_electronic           ?
_journal_date_from_coeditor             ?
_journal_date_accepted                  ?
_journal_coeditor_code                  ?

#==============================================================================
# SUBMISSION DETAILS

_publ_contact_author_name              'Ho-Chol Chang'
_publ_contact_author_email             'chang@kc.chuo-u.ac.jp'
_publ_contact_author_fax               '+81-3-3817-1895'
_publ_contact_author_phone             '+81-3-3817-1897'
_publ_contact_letter
;
    ENTER TEXT OF LETTER
;
_publ_requested_journal                'Nat. Commun.'
_publ_requested_category               'FA'
_publ_requested_coeditor_name           ?

#==============================================================================
# TITLE AND AUTHOR LIST

_publ_section_title
;
    ENTER SECTION TITLE
;
_publ_section_title_footnote
;
    ENTER FOOTNOTE TO TITLE OF PAPER
;
loop_
_publ_author_name
_publ_author_footnote
_publ_author_address
;
 Masanori Wakizaka, Takeshi Matsumoto,Ryota Tanaka, Ho-Chol Chang
;
;
 Department of Applied Chemistry, Faculty of Science and Engineering, Chuo University
;
;
 1-13-27 Kasuga, Bunkyo-ku, Tokyo 112-8551, Japan 
;
_publ_section_synopsis
;
    ENTER SYNOPSIS
;

#==============================================================================
# TEXT

_publ_section_abstract
;
    ENTER ABSTRACT
;
_publ_section_comment
;
    ENTER TEXT
;
_publ_section_references
;
    ENTER OTHER REFERENCES

    Rigaku (2010). CrystalStructure. Version 4.0. 
    Rigaku Corporation, Tokyo, Japan.

    M.C. Burla, R. Caliandro, M. Camalli, B. Carrozzini, 
    G.L. Cascarano, L. De Caro, C. Giacovazzo, G. Polidori, 
    R. Spagna (2005) 
    SIR2004

    Sheldrick, G.M. (2008), Acta Cryst. A64, 112-122.

    Rigaku (1998). REQAB. 
    Rigaku Corporation, Tokyo, Japan.

;
_publ_section_figure_captions
;
    ENTER FIGURE CAPTIONS
;
_publ_section_exptl_prep
;
    ENTER COMPOUND PREPARATION DETAILS
;
_publ_section_exptl_refinement
;
    ENTER SPECIAL DETAILS OF THE REFINEMENT
;

#==============================================================================
data_tanaka_20140515_ex73_Feap

#==============================================================================
# CHEMICAL DATA

_chemical_formula_sum                  'C14 H20 Fe N2 O4'
_chemical_formula_moiety               'C14 H20 Fe N2 O4'
_chemical_formula_weight                336.17
_chemical_melting_point                 ?

#==============================================================================
# CRYSTAL DATA
_symmetry_cell_setting                  monoclinic
_symmetry_space_group_name_H-M         'P 1 21/c 1'
_symmetry_space_group_name_Hall        '-P 2ybc'
_symmetry_Int_Tables_number             14
loop_
_symmetry_equiv_pos_site_id
_symmetry_equiv_pos_as_xyz
1   '+X,+Y,+Z'
2   '-X,1/2+Y,1/2-Z'
3   '-X,-Y,-Z'
4   '+X,1/2-Y,1/2+Z'
#------------------------------------------------------------------------------
_cell_length_a                          8.889(9)
_cell_length_b                          5.114(5)
_cell_length_c                          16.291(15)
_cell_angle_alpha                       90.0000
_cell_angle_beta                        100.396(16)
_cell_angle_gamma                       90.0000
_cell_volume                            728.4(12)
_cell_formula_units_Z                   2
_cell_measurement_reflns_used           2791
_cell_measurement_theta_min             3.75
_cell_measurement_theta_max             31.11
_cell_measurement_temperature           93
#------------------------------------------------------------------------------
_exptl_crystal_description              prism
_exptl_crystal_colour                   colorless
_exptl_crystal_size_max                 0.400
_exptl_crystal_size_mid                 0.190
_exptl_crystal_size_min                 0.130
_exptl_crystal_density_diffrn           1.533
_exptl_crystal_density_meas             ?
_exptl_crystal_density_method          'not measured'
_exptl_crystal_F_000                    352.00
_exptl_absorpt_coefficient_mu           1.051
_exptl_absorpt_correction_type          multi-scan
_exptl_absorpt_process_details         'REQAB (Rigaku, 1998)'
_exptl_absorpt_correction_T_min         0.645
_exptl_absorpt_correction_T_max         0.872

#==============================================================================
# EXPERIMENTAL DATA

_diffrn_ambient_temperature             93
_diffrn_radiation_type                 'Mo K\a'
_diffrn_radiation_wavelength            0.71075
_diffrn_measurement_device_type        'Rigaku Saturn724'
_diffrn_measurement_method              \w
_diffrn_detector_area_resol_mean        7.111
_diffrn_reflns_number                   3873
_diffrn_reflns_av_R_equivalents         0.0468
_diffrn_reflns_theta_max                27.45
_diffrn_reflns_theta_full               27.44
_diffrn_measured_fraction_theta_max     0.965
_diffrn_measured_fraction_theta_full    0.965
_diffrn_reflns_limit_h_min             -11
_diffrn_reflns_limit_h_max              11
_diffrn_reflns_limit_k_min             -6
_diffrn_reflns_limit_k_max              4
_diffrn_reflns_limit_l_min             -20
_diffrn_reflns_limit_l_max              20
_diffrn_standards_number                0
_diffrn_standards_interval_count        .
_diffrn_standards_decay_%               ?

#==============================================================================
# REFINEMENT DATA

_refine_special_details
;
    Refinement was performed using all reflections. The weighted 
    R-factor (wR) and goodness of fit (S) are based on F^2^.
    R-factor (gt) are based on F. The threshold expression of
    F^2^ > 2.0 sigma(F^2^) is used only for calculating R-factor (gt).
;
_reflns_number_total                    1604
_reflns_number_gt                       1289
_reflns_threshold_expression            F^2^>2.0\s(F^2^)
_refine_ls_structure_factor_coef        Fsqd
_refine_ls_R_factor_gt                  0.0576
_refine_ls_wR_factor_ref                0.1559
_refine_ls_number_restraints            0
_refine_ls_hydrogen_treatment           constr
_refine_ls_number_reflns                1604
_refine_ls_number_parameters            97
_refine_ls_goodness_of_fit_ref          1.194
_refine_ls_weighting_scheme             calc
_refine_ls_weighting_details
           'w = 1/[\s^2^(Fo^2^)+(0.0724P)^2^+0.0244P] where P=(Fo^2^+2Fc^2^)/3'
_atom_sites_solution_hydrogens          geom
_atom_sites_solution_primary            direct
_atom_sites_solution_secondary          difmap
_refine_ls_shift/su_max                 0.000
_refine_diff_density_max                0.490
_refine_diff_density_min               -0.840
_refine_ls_extinction_method            none
_refine_ls_extinction_coef              ?

loop_
_atom_type_symbol
_atom_type_description
_atom_type_scat_dispersion_real
_atom_type_scat_dispersion_imag
_atom_type_scat_source
  'C' 'C'  0.0033 0.0016 
;
International Tables for Crystallography
(1992, Vol. C, Tables 4.2.6.8 and 6.1.1.4)
;
  'H' 'H'  0.0000 0.0000 
;
International Tables for Crystallography
(1992, Vol. C, Table 6.1.1.4)
;
  'N' 'N'  0.0061 0.0033 
;
International Tables for Crystallography
(1992, Vol. C, Tables 4.2.6.8 and 6.1.1.4)
;
  'O' 'O'  0.0106 0.0060 
;
International Tables for Crystallography
(1992, Vol. C, Tables 4.2.6.8 and 6.1.1.4)
;
  'Fe' 'Fe'  0.3463 0.8444 
;
International Tables for Crystallography
(1992, Vol. C, Tables 4.2.6.8 and 6.1.1.4)
;

#==============================================================================
# ATOMIC COORDINATES AND THERMAL PARAMETERS

loop_
_atom_site_label
_atom_site_type_symbol
_atom_site_fract_x
_atom_site_fract_y
_atom_site_fract_z
_atom_site_U_iso_or_equiv
_atom_site_adp_type
_atom_site_occupancy
_atom_site_symmetry_multiplicity
_atom_site_calc_flag
_atom_site_refinement_flags
_atom_site_disorder_assembly
_atom_site_disorder_group
 Fe1 Fe 1.0000 0.0000 1.0000 0.0100(3) Uani 1.0 2 d . . .
 O1 O 1.1579(3) 0.2698(5) 1.05353(16) 0.0119(6) Uani 1.0 4 d . . .
 O2 O 0.8194(3) 0.2808(5) 1.02162(17) 0.0142(6) Uani 1.0 4 d . . .
 N1 N 1.0313(4) -0.1325(6) 1.1314(2) 0.0118(7) Uani 1.0 4 d . . .
 C1 C 1.2052(4) 0.2401(7) 1.1360(3) 0.0095(7) Uani 1.0 4 d . . .
 C2 C 1.1449(4) 0.0389(7) 1.1804(3) 0.0110(8) Uani 1.0 4 d . . .
 C3 C 1.1927(5) 0.0081(7) 1.2656(3) 0.0148(8) Uani 1.0 4 d . . .
 C4 C 1.3010(5) 0.1742(7) 1.3106(3) 0.0148(8) Uani 1.0 4 d . . .
 C5 C 1.3626(5) 0.3755(7) 1.2678(3) 0.0151(8) Uani 1.0 4 d . . .
 C6 C 1.3150(4) 0.4052(7) 1.1820(3) 0.0125(8) Uani 1.0 4 d . . .
 C7 C 0.6621(4) 0.1974(8) 1.0132(3) 0.0150(8) Uani 1.0 4 d . . .
 H1A H 0.9333 -0.1219 1.1519 0.0141 Uiso 1.0 4 calc R . .
 H1B H 1.0672 -0.3160 1.1359 0.0141 Uiso 1.0 4 calc R . .
 H3 H 1.1506 -0.1289 1.2937 0.0178 Uiso 1.0 4 calc R . .
 H4 H 1.3329 0.1523 1.3690 0.0178 Uiso 1.0 4 calc R . .
 H5 H 1.4367 0.4912 1.2975 0.0181 Uiso 1.0 4 calc R . .
 H6 H 1.3582 0.5411 1.1539 0.0150 Uiso 1.0 4 calc R . .
 H7A H 0.6550 0.0100 1.0005 0.0180 Uiso 1.0 4 calc R . .
 H7B H 0.5990 0.2952 0.9679 0.0180 Uiso 1.0 4 calc R . .
 H7C H 0.6256 0.2303 1.0655 0.0180 Uiso 1.0 4 calc R . .


loop_
_atom_site_aniso_label
_atom_site_aniso_U_11
_atom_site_aniso_U_22
_atom_site_aniso_U_33
_atom_site_aniso_U_12
_atom_site_aniso_U_13
_atom_site_aniso_U_23
 Fe1 0.0095(4) 0.0084(4) 0.0114(5) -0.0023(3) -0.0003(3) 0.0003(3)
 O1 0.0163(14) 0.0093(12) 0.0090(14) -0.0025(10) -0.0006(11) 0.0019(10)
 O2 0.0119(14) 0.0122(12) 0.0182(15) -0.0008(10) 0.0022(11) 0.0036(11)
 N1 0.0105(16) 0.0095(14) 0.0145(17) -0.0045(12) 0.0002(13) 0.0004(13)
 C1 0.0099(17) 0.0074(15) 0.0108(18) 0.0023(13) 0.0009(14) -0.0014(14)
 C2 0.0089(17) 0.0081(16) 0.0150(19) -0.0001(13) -0.0005(14) -0.0006(14)
 C3 0.0149(18) 0.0133(17) 0.017(2) 0.0025(16) 0.0046(16) 0.0009(16)
 C4 0.019(2) 0.0176(18) 0.0082(19) 0.0024(16) 0.0023(15) -0.0019(14)
 C5 0.0151(19) 0.0143(17) 0.015(2) 0.0011(15) 0.0004(16) -0.0047(15)
 C6 0.0118(18) 0.0088(16) 0.017(2) -0.0016(14) 0.0021(16) 0.0004(15)
 C7 0.0117(18) 0.0168(17) 0.017(2) -0.0004(14) 0.0034(16) 0.0035(15)

#==============================================================================
_computing_data_collection             'CrystalClear (Rigaku Inc., 2008)'
_computing_cell_refinement              CrystalClear
_computing_data_reduction               CrystalClear
_computing_structure_solution          'SIR2004 (Burla, et al., 2005)'
_computing_structure_refinement        'SHELXL97 (Sheldrick, 2008)'
_computing_publication_material        'CrystalStructure 4.0 (Rigaku, 2010)'
_computing_molecular_graphics          'CrystalStructure 4.0'

#==============================================================================
# MOLECULAR GEOMETRY

_geom_special_details
;
    ENTER SPECIAL DETAILS OF THE MOLECULAR GEOMETRY
;

loop_
_geom_bond_atom_site_label_1
_geom_bond_atom_site_label_2
_geom_bond_distance
_geom_bond_publ_flag
_geom_bond_site_symmetry_1
_geom_bond_site_symmetry_2
Fe1 O1 2.047(3) yes . .
Fe1 O1 2.047(3) yes . 3_757
Fe1 O2 2.229(3) yes . .
Fe1 O2 2.229(3) yes . 3_757
Fe1 N1 2.214(4) yes . .
Fe1 N1 2.214(4) yes . 3_757
O1 C1 1.342(5) yes . .
O2 C7 1.444(5) yes . .
N1 C2 1.461(5) yes . .
C1 C2 1.417(6) yes . .
C1 C6 1.401(5) yes . .
C2 C3 1.386(6) yes . .
C3 C4 1.390(5) yes . .
C4 C5 1.408(6) yes . .
C5 C6 1.394(6) yes . .
N1 H1A 0.990 no . .
N1 H1B 0.990 no . .
C3 H3 0.950 no . .
C4 H4 0.950 no . .
C5 H5 0.950 no . .
C6 H6 0.950 no . .
C7 H7A 0.980 no . .
C7 H7B 0.980 no . .
C7 H7C 0.980 no . .

loop_
_geom_angle_atom_site_label_1
_geom_angle_atom_site_label_2
_geom_angle_atom_site_label_3
_geom_angle
_geom_angle_publ_flag
_geom_angle_site_symmetry_1
_geom_angle_site_symmetry_2
_geom_angle_site_symmetry_3
O1 Fe1 O1 180.00(15) yes . . 3_757
O1 Fe1 O2 87.49(12) yes . . .
O1 Fe1 O2 92.51(12) yes . . 3_757
O1 Fe1 N1 80.65(11) yes . . .
O1 Fe1 N1 99.35(11) yes . . 3_757
O1 Fe1 O2 92.51(12) yes 3_757 . .
O1 Fe1 O2 87.49(12) yes 3_757 . 3_757
O1 Fe1 N1 99.35(11) yes 3_757 . .
O1 Fe1 N1 80.65(11) yes 3_757 . 3_757
O2 Fe1 O2 180.00(14) yes . . 3_757
O2 Fe1 N1 90.74(11) yes . . .
O2 Fe1 N1 89.26(11) yes . . 3_757
O2 Fe1 N1 89.26(11) yes 3_757 . .
O2 Fe1 N1 90.74(11) yes 3_757 . 3_757
N1 Fe1 N1 180.00(16) yes . . 3_757
Fe1 O1 C1 114.6(2) yes . . .
Fe1 O2 C7 120.5(3) yes . . .
Fe1 N1 C2 107.4(3) yes . . .
O1 C1 C2 120.9(3) yes . . .
O1 C1 C6 122.0(4) yes . . .
C2 C1 C6 117.1(4) yes . . .
N1 C2 C1 116.4(4) yes . . .
N1 C2 C3 122.4(4) yes . . .
C1 C2 C3 121.2(4) yes . . .
C2 C3 C4 121.1(4) yes . . .
C3 C4 C5 118.7(4) yes . . .
C4 C5 C6 120.1(4) yes . . .
C1 C6 C5 121.8(4) yes . . .
Fe1 N1 H1A 110.241 no . . .
Fe1 N1 H1B 110.230 no . . .
C2 N1 H1A 110.240 no . . .
C2 N1 H1B 110.237 no . . .
H1A N1 H1B 108.522 no . . .
C2 C3 H3 119.445 no . . .
C4 C3 H3 119.449 no . . .
C3 C4 H4 120.637 no . . .
C5 C4 H4 120.649 no . . .
C4 C5 H5 119.966 no . . .
C6 C5 H5 119.977 no . . .
C1 C6 H6 119.105 no . . .
C5 C6 H6 119.100 no . . .
O2 C7 H7A 109.467 no . . .
O2 C7 H7B 109.465 no . . .
O2 C7 H7C 109.470 no . . .
H7A C7 H7B 109.472 no . . .
H7A C7 H7C 109.473 no . . .
H7B C7 H7C 109.480 no . . .

loop_
_geom_torsion_atom_site_label_1
_geom_torsion_atom_site_label_2
_geom_torsion_atom_site_label_3
_geom_torsion_atom_site_label_4
_geom_torsion
_geom_torsion_publ_flag
_geom_torsion_site_symmetry_1
_geom_torsion_site_symmetry_2
_geom_torsion_site_symmetry_3
_geom_torsion_site_symmetry_4
O1 Fe1 O2 C7 -166.99(19) no . . . .
O2 Fe1 O1 C1 92.41(18) no . . . .
O1 Fe1 O2 C7 -13.01(19) no . . 3_757 3_757
O2 Fe1 O1 C1 -87.59(18) no 3_757 . . .
O1 Fe1 N1 C2 -0.86(16) no . . . .
N1 Fe1 O1 C1 1.24(17) no . . . .
O1 Fe1 N1 C2 -179.14(16) no . . 3_757 3_757
N1 Fe1 O1 C1 -178.76(17) no 3_757 . . .
O1 Fe1 O2 C7 13.01(19) no 3_757 . . .
O2 Fe1 O1 C1 87.59(18) no . . 3_757 3_757
O1 Fe1 O2 C7 166.99(19) no 3_757 . 3_757 3_757
O2 Fe1 O1 C1 -92.41(18) no 3_757 . 3_757 3_757
O1 Fe1 N1 C2 179.14(16) no 3_757 . . .
N1 Fe1 O1 C1 178.76(17) no . . 3_757 3_757
O1 Fe1 N1 C2 0.86(16) no 3_757 . 3_757 3_757
N1 Fe1 O1 C1 -1.24(17) no 3_757 . 3_757 3_757
O2 Fe1 N1 C2 -88.20(18) no . . . .
N1 Fe1 O2 C7 -86.38(19) no . . . .
O2 Fe1 N1 C2 -91.80(18) no . . 3_757 3_757
N1 Fe1 O2 C7 93.62(19) no 3_757 . . .
O2 Fe1 N1 C2 91.80(18) no 3_757 . . .
N1 Fe1 O2 C7 -93.62(19) no . . 3_757 3_757
O2 Fe1 N1 C2 88.20(18) no 3_757 . 3_757 3_757
N1 Fe1 O2 C7 86.38(19) no 3_757 . 3_757 3_757
Fe1 O1 C1 C2 -1.5(4) no . . . .
Fe1 O1 C1 C6 178.8(2) no . . . .
Fe1 N1 C2 C1 0.4(4) no . . . .
Fe1 N1 C2 C3 -179.3(3) no . . . .
O1 C1 C2 N1 0.6(5) no . . . .
O1 C1 C2 C3 -179.6(3) no . . . .
O1 C1 C6 C5 179.2(3) no . . . .
C2 C1 C6 C5 -0.5(5) no . . . .
C6 C1 C2 N1 -179.6(3) no . . . .
C6 C1 C2 C3 0.1(5) no . . . .
N1 C2 C3 C4 180.0(3) no . . . .
C1 C2 C3 C4 0.2(6) no . . . .
C2 C3 C4 C5 -0.3(6) no . . . .
C3 C4 C5 C6 -0.1(6) no . . . .
C4 C5 C6 C1 0.5(6) no . . . .

loop_
_geom_contact_atom_site_label_1
_geom_contact_atom_site_label_2
_geom_contact_distance
_geom_contact_publ_flag
_geom_contact_site_symmetry_1
_geom_contact_site_symmetry_2
Fe1 C1 2.879(4) no . 3_757
Fe1 C2 2.994(5) no . 3_757
Fe1 C7 3.212(5) no . 3_757
O1 C7 3.175(5) no . 3_757
C1 C4 2.837(6) no . .
C2 C5 2.782(6) no . .
C3 C6 2.774(6) no . .
O1 O2 2.629(4) no . 3_767
O1 N1 3.568(5) no . 1_565
O1 C7 3.434(5) no . 3_767
O2 O1 2.629(4) no . 3_767
O2 C1 3.527(5) no . 3_767
N1 O1 3.568(5) no . 1_545
N1 C1 3.557(6) no . 1_545
N1 C3 3.372(6) no . 2_747
N1 C4 3.407(6) no . 2_747
N1 C6 3.447(5) no . 1_545
C1 O2 3.527(5) no . 3_767
C1 N1 3.557(6) no . 1_565
C2 C6 3.574(6) no . 1_545
C3 N1 3.372(6) no . 2_757
C3 C5 3.568(6) no . 1_545
C4 N1 3.407(6) no . 2_757
C5 C3 3.568(6) no . 1_565
C6 N1 3.447(5) no . 1_565
C6 C2 3.574(6) no . 1_565
C7 O1 3.434(5) no . 3_767
C7 C7 3.481(6) no . 3_657
Fe1 H1A 2.7197 no . 3_757
Fe1 H1B 2.7196 no . 3_757
Fe1 H7A 3.0684 no . .
Fe1 H7A 3.0684 no . 3_757
O1 H1A 3.4238 no . .
O1 H1A 3.3845 no . 3_757
O1 H1B 3.4379 no . .
O1 H1B 3.3700 no . 3_757
O1 H6 2.5922 no . .
O1 H7A 2.4733 no . 3_757
O2 H1A 2.9998 no . .
O2 H1B 2.9278 no . 3_757
N1 H3 2.6666 no . .
C1 H1A 3.0925 no . .
C1 H1B 3.0972 no . .
C1 H3 3.2935 no . .
C1 H5 3.2938 no . .
C1 H7A 3.0195 no . 3_757
C2 H4 3.2742 no . .
C2 H6 3.2661 no . .
C3 H1A 2.7649 no . .
C3 H1B 2.7572 no . .
C3 H5 3.2670 no . .
C4 H6 3.2797 no . .
C5 H3 3.2665 no . .
C6 H4 3.2872 no . .
C7 H1A 3.4086 no . .
H1A H3 2.7311 no . .
H1A H7A 3.2344 no . .
H1A H7C 3.3637 no . .
H1B H3 2.7177 no . .
H3 H4 2.3408 no . .
H4 H5 2.3670 no . .
H5 H6 2.3304 no . .
O1 H1B 2.7068 no . 1_565
O1 H7B 3.1642 no . 3_767
O2 H1B 3.3304 no . 1_565
O2 H3 3.0073 no . 2_757
O2 H4 3.0797 no . 2_757
O2 H6 3.1417 no . 3_767
N1 H3 3.3559 no . 2_747
N1 H3 3.3839 no . 2_757
N1 H4 3.4182 no . 2_747
N1 H6 3.3132 no . 1_545
C1 H1B 2.5804 no . 1_565
C1 H5 3.4171 no . 2_847
C1 H7B 3.5501 no . 3_767
C2 H1A 3.4121 no . 2_757
C2 H1B 3.4209 no . 1_565
C2 H3 3.2200 no . 2_757
C2 H6 3.2485 no . 1_545
C3 H1A 2.6801 no . 2_757
C3 H1B 3.1712 no . 2_757
C3 H3 3.5537 no . 2_757
C3 H5 3.3994 no . 1_545
C3 H6 3.4844 no . 1_545
C3 H7C 3.2547 no . 2_747
C4 H1A 2.5015 no . 2_757
C4 H1B 3.5362 no . 2_757
C4 H5 3.2996 no . 2_847
C4 H6 3.0565 no . 2_847
C4 H7A 3.4853 no . 2_757
C4 H7B 3.3405 no . 4_655
C4 H7C 3.0296 no . 2_747
C4 H7C 3.4801 no . 2_757
C5 H1A 3.1417 no . 2_757
C5 H1B 3.4587 no . 1_565
C5 H3 3.2312 no . 1_565
C5 H5 2.9762 no . 2_847
C5 H6 3.0931 no . 2_847
C5 H7C 3.2513 no . 2_757
C6 H1B 2.6174 no . 1_565
C6 H3 3.4765 no . 1_565
C6 H5 3.0326 no . 2_847
C6 H7B 3.0931 no . 3_767
C7 H3 3.4005 no . 2_757
C7 H4 3.3798 no . 2_747
C7 H4 3.0109 no . 2_757
C7 H4 3.4914 no . 4_454
C7 H5 3.5178 no . 2_747
C7 H6 3.0097 no . 3_767
C7 H7A 2.9821 no . 3_657
C7 H7B 3.4765 no . 3_657
C7 H7B 3.5315 no . 3_667
C7 H7C 3.4329 no . 3_657
H1A C2 3.4121 no . 2_747
H1A C3 2.6801 no . 2_747
H1A C4 2.5015 no . 2_747
H1A C5 3.1417 no . 2_747
H1A H3 2.8810 no . 2_747
H1A H3 2.8170 no . 2_757
H1A H4 2.5993 no . 2_747
H1A H5 3.5790 no . 2_747
H1B O1 2.7068 no . 1_545
H1B O2 3.3304 no . 1_545
H1B C1 2.5804 no . 1_545
H1B C2 3.4209 no . 1_545
H1B C3 3.1712 no . 2_747
H1B C4 3.5362 no . 2_747
H1B C5 3.4587 no . 1_545
H1B C6 2.6174 no . 1_545
H1B H3 2.9021 no . 2_747
H1B H4 3.5464 no . 2_747
H1B H6 2.6523 no . 1_545
H3 O2 3.0073 no . 2_747
H3 N1 3.3839 no . 2_747
H3 N1 3.3559 no . 2_757
H3 C2 3.2200 no . 2_747
H3 C3 3.5537 no . 2_747
H3 C5 3.2312 no . 1_545
H3 C6 3.4765 no . 1_545
H3 C7 3.4005 no . 2_747
H3 H1A 2.8170 no . 2_747
H3 H1A 2.8810 no . 2_757
H3 H1B 2.9021 no . 2_757
H3 H5 3.1921 no . 1_545
H3 H6 3.5991 no . 1_545
H3 H7C 2.8434 no . 2_747
H4 O2 3.0797 no . 2_747
H4 N1 3.4182 no . 2_757
H4 C7 3.0109 no . 2_747
H4 C7 3.3798 no . 2_757
H4 C7 3.4914 no . 4_655
H4 H1A 2.5993 no . 2_757
H4 H1B 3.5464 no . 2_757
H4 H6 2.8940 no . 2_847
H4 H7A 2.7924 no . 2_757
H4 H7B 3.1906 no . 2_747
H4 H7B 2.6242 no . 4_655
H4 H7C 2.4061 no . 2_747
H4 H7C 3.1410 no . 2_757
H5 C1 3.4171 no . 2_857
H5 C3 3.3994 no . 1_565
H5 C4 3.2996 no . 2_857
H5 C5 2.9762 no . 2_857
H5 C6 3.0326 no . 2_857
H5 C7 3.5178 no . 2_757
H5 H1A 3.5790 no . 2_757
H5 H3 3.1921 no . 1_565
H5 H5 3.2899 no . 2_847
H5 H5 3.2899 no . 2_857
H5 H6 2.9543 no . 2_847
H5 H6 3.3671 no . 2_857
H5 H7A 3.5328 no . 2_757
H5 H7A 3.5190 no . 4_655
H5 H7B 3.2387 no . 4_655
H5 H7C 2.6885 no . 2_757
H6 O2 3.1417 no . 3_767
H6 N1 3.3132 no . 1_565
H6 C2 3.2485 no . 1_565
H6 C3 3.4844 no . 1_565
H6 C4 3.0565 no . 2_857
H6 C5 3.0931 no . 2_857
H6 C7 3.0097 no . 3_767
H6 H1B 2.6523 no . 1_565
H6 H3 3.5991 no . 1_565
H6 H4 2.8940 no . 2_857
H6 H5 3.3671 no . 2_847
H6 H5 2.9543 no . 2_857
H6 H7A 3.3916 no . 3_767
H6 H7B 2.2488 no . 3_767
H6 H7C 3.3893 no . 1_655
H7A C4 3.4853 no . 2_747
H7A C7 2.9821 no . 3_657
H7A H4 2.7924 no . 2_747
H7A H5 3.5328 no . 2_747
H7A H5 3.5190 no . 4_454
H7A H6 3.3916 no . 3_767
H7A H7A 2.7548 no . 3_657
H7A H7B 2.8672 no . 3_657
H7A H7C 2.8142 no . 3_657
H7B O1 3.1642 no . 3_767
H7B C1 3.5501 no . 3_767
H7B C4 3.3405 no . 4_454
H7B C6 3.0931 no . 3_767
H7B C7 3.4765 no . 3_657
H7B C7 3.5315 no . 3_667
H7B H4 3.1906 no . 2_757
H7B H4 2.6242 no . 4_454
H7B H5 3.2387 no . 4_454
H7B H6 2.2488 no . 3_767
H7B H7A 2.8672 no . 3_657
H7B H7B 3.0402 no . 3_667
H7B H7C 3.3335 no . 3_657
H7B H7C 3.1271 no . 3_667
H7C C3 3.2547 no . 2_757
H7C C4 3.4801 no . 2_747
H7C C4 3.0296 no . 2_757
H7C C5 3.2513 no . 2_747
H7C C7 3.4329 no . 3_657
H7C H3 2.8434 no . 2_757
H7C H4 3.1410 no . 2_747
H7C H4 2.4061 no . 2_757
H7C H5 2.6885 no . 2_747
H7C H6 3.3893 no . 1_455
H7C H7A 2.8142 no . 3_657
H7C H7B 3.3335 no . 3_657
H7C H7B 3.1271 no . 3_667

#==============================================================================

#==============================================================================
# Additional structures and associated data_? identifiers
# should be added at this point if there is more than one 
# structure analysis in the CIF.

#==============================================================================
#     End of CIF
#==============================================================================
