# Supplementary material for: Dehydrogenation of anhydrous methanol at room temperature by o-aminophenol-based photocatalysts
Source: Nat Commun. 2016 Jul 26;7:12333. doi: 10.1038/ncomms12333 (PMC4963534; doi:10.1038/ncomms12333)
Supplement: Supplementary Data 2 — Crystallographic Information File for complex 2 [file ncomms12333-s3.cif]

data_General
_audit_creation_date                    2013-03-12
_audit_creation_method                 'by CrystalStructure 4.0'
_audit_update_record                    ?

#==============================================================================
# PROCESSING SUMMARY (IUCr Office Use Only)

_journal_date_recd_electronic           ?
_journal_date_from_coeditor             ?
_journal_date_accepted                  ?
_journal_coeditor_code                  ?

#==============================================================================
# SUBMISSION DETAILS

_publ_contact_author_name              'Ho-Chol Chang'
_publ_contact_author_email             'chang@kc.chuo-u.ac.jp'
_publ_contact_author_fax               '+81-3-3817-1895'
_publ_contact_author_phone             '+81-3-3817-1897'
_publ_contact_letter
;
    ENTER TEXT OF LETTER
;
_publ_requested_journal                'Nat. Commun.'
_publ_requested_category               'FA'
_publ_requested_coeditor_name           ?

#==============================================================================
# TITLE AND AUTHOR LIST

_publ_section_title
;
    ENTER SECTION TITLE
;
_publ_section_title_footnote
;
    ENTER FOOTNOTE TO TITLE OF PAPER
;
loop_
_publ_author_name
_publ_author_footnote
_publ_author_address
;
 Masanori Wakizaka, Takeshi Matsumoto, Ryota Tanaka, Ho-Chol Chang
;
;
 Department of Applied Chemistry, Faculty of Science and Engineering, Chuo University
;
;
 1-13-27 Kasuga, Bunkyo-ku, Tokyo 112-8551, Japan 
;
_publ_section_synopsis
;
    ENTER SYNOPSIS
;

#==============================================================================
# TEXT

_publ_section_abstract
;
    ENTER ABSTRACT
;
_publ_section_comment
;
    ENTER TEXT
;
_publ_section_references
;
    ENTER OTHER REFERENCES

    Rigaku (2010). CrystalStructure. Version 4.0. 
    Rigaku Corporation, Tokyo, Japan.

    M.C. Burla, R. Caliandro, M. Camalli, B. Carrozzini, 
    G.L. Cascarano, L. De Caro, C. Giacovazzo, G. Polidori, 
    R. Spagna (2005) 
    SIR2004

    Sheldrick, G.M. (2008), Acta Cryst. A64, 112-122.

    Rigaku (1998). REQAB. 
    Rigaku Corporation, Tokyo, Japan.

;
_publ_section_figure_captions
;
    ENTER FIGURE CAPTIONS
;
_publ_section_exptl_prep
;
    ENTER COMPOUND PREPARATION DETAILS
;
_publ_section_exptl_refinement
;
    ENTER SPECIAL DETAILS OF THE REFINEMENT
;

#==============================================================================
data_20130308_Cuap_c

#==============================================================================
# CHEMICAL DATA

_chemical_formula_sum                  'C12 H14 Cu N2 O3'
_chemical_formula_moiety               'C12 H14 Cu N2 O3'
_chemical_formula_weight                297.80
_chemical_melting_point                 ?

#==============================================================================
# CRYSTAL DATA
_symmetry_cell_setting                  triclinic
_symmetry_space_group_name_H-M         'P -1'
_symmetry_space_group_name_Hall        '-P 1'
_symmetry_Int_Tables_number             2
loop_
_symmetry_equiv_pos_site_id
_symmetry_equiv_pos_as_xyz
1   '+X,+Y,+Z'
2   '-X,-Y,-Z'
#------------------------------------------------------------------------------
_cell_length_a                          9.665(6)
_cell_length_b                          9.683(6)
_cell_length_c                          12.954(7)
_cell_angle_alpha                       82.699(15)
_cell_angle_beta                        80.834(13)
_cell_angle_gamma                       89.750(15)
_cell_volume                            1187.0(11)
_cell_formula_units_Z                   4
_cell_measurement_reflns_used           3506
_cell_measurement_theta_min             3.36
_cell_measurement_theta_max             27.60
_cell_measurement_temperature           183
#------------------------------------------------------------------------------
_exptl_crystal_description              plate
_exptl_crystal_colour                   aqua-blue
_exptl_crystal_size_max                 0.250
_exptl_crystal_size_mid                 0.200
_exptl_crystal_size_min                 0.030
_exptl_crystal_density_diffrn           1.666
_exptl_crystal_density_meas             ?
_exptl_crystal_density_method          'not measured'
_exptl_crystal_F_000                    612.00
_exptl_absorpt_coefficient_mu           1.841
_exptl_absorpt_correction_type          multi-scan
_exptl_absorpt_process_details         'REQAB (Rigaku, 1998)'
_exptl_absorpt_correction_T_min         0.762
_exptl_absorpt_correction_T_max         0.946

#==============================================================================
# EXPERIMENTAL DATA

_diffrn_ambient_temperature             200
_diffrn_radiation_type                 'Mo K\a'
_diffrn_radiation_wavelength            0.71075
_diffrn_measurement_device_type        'Rigaku Mercury70'
_diffrn_measurement_method              \w
_diffrn_detector_area_resol_mean        7.314
_diffrn_reflns_number                   13921
_diffrn_reflns_av_R_equivalents         0.0478
_diffrn_reflns_theta_max                27.60
_diffrn_reflns_theta_full               27.60
_diffrn_measured_fraction_theta_max     0.985
_diffrn_measured_fraction_theta_full    0.985
_diffrn_reflns_limit_h_min             -12
_diffrn_reflns_limit_h_max              12
_diffrn_reflns_limit_k_min             -12
_diffrn_reflns_limit_k_max              12
_diffrn_reflns_limit_l_min             -16
_diffrn_reflns_limit_l_max              16
_diffrn_standards_number                0
_diffrn_standards_interval_count        .
_diffrn_standards_decay_%               ?

#==============================================================================
# REFINEMENT DATA

_refine_special_details
;
    Refinement was performed using all reflections. The weighted 
    R-factor (wR) and goodness of fit (S) are based on F^2^.
    R-factor (gt) are based on F. The threshold expression of
    F^2^ > 2.0 sigma(F^2^) is used only for calculating R-factor (gt).
;
_reflns_number_total                    5427
_reflns_number_gt                       4422
_reflns_threshold_expression            F^2^>2.0\s(F^2^)
_refine_ls_structure_factor_coef        Fsqd
_refine_ls_R_factor_gt                  0.0623
_refine_ls_wR_factor_ref                0.1869
_refine_ls_number_restraints            0
_refine_ls_hydrogen_treatment           constr
_refine_ls_number_reflns                5427
_refine_ls_number_parameters            325
_refine_ls_goodness_of_fit_ref          1.075
_refine_ls_weighting_scheme             calc
_refine_ls_weighting_details
           'w = 1/[\s^2^(Fo^2^)+(0.1312P)^2^+0.2496P] where P=(Fo^2^+2Fc^2^)/3'
_atom_sites_solution_hydrogens          geom
_atom_sites_solution_primary            direct
_atom_sites_solution_secondary          difmap
_refine_ls_shift/su_max                 0.000
_refine_diff_density_max                3.430
_refine_diff_density_min               -0.990
_refine_ls_extinction_method            none
_refine_ls_extinction_coef              ?

loop_
_atom_type_symbol
_atom_type_description
_atom_type_scat_dispersion_real
_atom_type_scat_dispersion_imag
_atom_type_scat_source
  'C' 'C'  0.0033 0.0016 
;
International Tables for Crystallography
(1992, Vol. C, Tables 4.2.6.8 and 6.1.1.4)
;
  'H' 'H'  0.0000 0.0000 
;
International Tables for Crystallography
(1992, Vol. C, Table 6.1.1.4)
;
  'N' 'N'  0.0061 0.0033 
;
International Tables for Crystallography
(1992, Vol. C, Tables 4.2.6.8 and 6.1.1.4)
;
  'O' 'O'  0.0106 0.0060 
;
International Tables for Crystallography
(1992, Vol. C, Tables 4.2.6.8 and 6.1.1.4)
;
  'Cu' 'Cu'  0.3201 1.2651 
;
International Tables for Crystallography
(1992, Vol. C, Tables 4.2.6.8 and 6.1.1.4)
;

#==============================================================================
# ATOMIC COORDINATES AND THERMAL PARAMETERS

loop_
_atom_site_label
_atom_site_type_symbol
_atom_site_fract_x
_atom_site_fract_y
_atom_site_fract_z
_atom_site_U_iso_or_equiv
_atom_site_adp_type
_atom_site_occupancy
_atom_site_symmetry_multiplicity
_atom_site_calc_flag
_atom_site_refinement_flags
_atom_site_disorder_assembly
_atom_site_disorder_group
 Cu1 Cu 0.75156(4) -0.03525(4) 0.51921(3) 0.02051(16) Uani 1.0 2 d . . .
 Cu2 Cu 0.74087(4) 0.46436(3) 0.52116(3) 0.02040(16) Uani 1.0 2 d . . .
 O1 O 0.9053(3) -0.1091(3) 0.42791(18) 0.0250(5) Uani 1.0 2 d . . .
 O2 O 0.6109(3) 0.0542(3) 0.61139(18) 0.0269(5) Uani 1.0 2 d . . .
 O3 O 0.5860(3) -0.2033(3) 0.4820(2) 0.0304(6) Uani 1.0 2 d . . .
 O4 O 0.6264(3) 0.3932(3) 0.42902(18) 0.0257(5) Uani 1.0 2 d . . .
 O5 O 0.8418(3) 0.5509(3) 0.61529(18) 0.0266(5) Uani 1.0 2 d . . .
 O6 O 0.9233(3) 0.2982(3) 0.4799(2) 0.0294(6) Uani 1.0 2 d . . .
 N1 N 0.7338(3) 0.1044(3) 0.3933(3) 0.0242(6) Uani 1.0 2 d . . .
 N2 N 0.7857(3) -0.1545(3) 0.6515(2) 0.0216(6) Uani 1.0 2 d . . .
 N3 N 0.8162(3) 0.6019(3) 0.3966(2) 0.0247(6) Uani 1.0 2 d . . .
 N4 N 0.6478(3) 0.3452(3) 0.6526(2) 0.0222(6) Uani 1.0 2 d . . .
 C1 C 0.9254(3) -0.0394(3) 0.3314(3) 0.0216(6) Uani 1.0 2 d . . .
 C2 C 0.8409(4) 0.0759(3) 0.3073(3) 0.0207(6) Uani 1.0 2 d . . .
 C3 C 0.8612(4) 0.1518(4) 0.2087(3) 0.0306(8) Uani 1.0 2 d . . .
 C4 C 0.9664(4) 0.1171(4) 0.1310(3) 0.0353(8) Uani 1.0 2 d . . .
 C5 C 1.0493(4) 0.0021(4) 0.1518(3) 0.0332(8) Uani 1.0 2 d . . .
 C6 C 1.0302(4) -0.0747(4) 0.2515(3) 0.0285(7) Uani 1.0 2 d . . .
 C7 C 0.5848(4) -0.0182(4) 0.7081(3) 0.0221(6) Uani 1.0 2 d . . .
 C8 C 0.6737(4) -0.1277(4) 0.7354(3) 0.0205(6) Uani 1.0 2 d . . .
 C9 C 0.6534(4) -0.2017(4) 0.8354(3) 0.0283(8) Uani 1.0 2 d . . .
 C10 C 0.5433(4) -0.1697(4) 0.9100(3) 0.0343(8) Uani 1.0 2 d . . .
 C11 C 0.4530(4) -0.0625(4) 0.8839(3) 0.0343(8) Uani 1.0 2 d . . .
 C12 C 0.4736(4) 0.0123(4) 0.7844(3) 0.0303(8) Uani 1.0 2 d . . .
 C13 C 0.6518(4) 0.4622(3) 0.3318(3) 0.0227(7) Uani 1.0 2 d . . .
 C14 C 0.7483(4) 0.5741(4) 0.3087(3) 0.0232(7) Uani 1.0 2 d . . .
 C15 C 0.7759(4) 0.6486(4) 0.2094(3) 0.0313(8) Uani 1.0 2 d . . .
 C16 C 0.7069(5) 0.6122(5) 0.1294(3) 0.0383(9) Uani 1.0 2 d . . .
 C17 C 0.6126(4) 0.5030(5) 0.1502(3) 0.0363(9) Uani 1.0 2 d . . .
 C18 C 0.5845(4) 0.4268(4) 0.2498(3) 0.0302(8) Uani 1.0 2 d . . .
 C19 C 0.8220(4) 0.4797(4) 0.7122(3) 0.0226(6) Uani 1.0 2 d . . .
 C20 C 0.7214(4) 0.3718(4) 0.7374(3) 0.0209(7) Uani 1.0 2 d . . .
 C21 C 0.6955(4) 0.2980(4) 0.8379(3) 0.0268(7) Uani 1.0 2 d . . .
 C22 C 0.7707(4) 0.3304(4) 0.9151(3) 0.0335(8) Uani 1.0 2 d . . .
 C23 C 0.8715(4) 0.4362(4) 0.8906(3) 0.0353(8) Uani 1.0 2 d . . .
 C24 C 0.8979(4) 0.5109(4) 0.7904(3) 0.0301(8) Uani 1.0 2 d . . .
 H1A H 0.6463 0.0971 0.3748 0.0290 Uiso 1.0 2 calc R . .
 H1B H 0.7455 0.1933 0.4089 0.0290 Uiso 1.0 2 calc R . .
 H2A H 0.7853 -0.2471 0.6422 0.0259 Uiso 1.0 2 calc R . .
 H2B H 0.8713 -0.1324 0.6681 0.0259 Uiso 1.0 2 calc R . .
 H3 H 0.8028 0.2285 0.1939 0.0367 Uiso 1.0 2 calc R . .
 H3A H 0.7979 0.6912 0.4117 0.0296 Uiso 1.0 2 calc R . .
 H3B H 0.9117 0.5931 0.3798 0.0296 Uiso 1.0 2 calc R . .
 H4 H 0.9819 0.1715 0.0636 0.0424 Uiso 1.0 2 calc R . .
 H4A H 0.5548 0.3678 0.6679 0.0266 Uiso 1.0 2 calc R . .
 H4B H 0.6530 0.2525 0.6433 0.0266 Uiso 1.0 2 calc R . .
 H5 H 1.1192 -0.0240 0.0978 0.0399 Uiso 1.0 2 calc R . .
 H6 H 1.0886 -0.1518 0.2656 0.0342 Uiso 1.0 2 calc R . .
 H9 H 0.7152 -0.2745 0.8528 0.0340 Uiso 1.0 2 calc R . .
 H10 H 0.5291 -0.2203 0.9787 0.0412 Uiso 1.0 2 calc R . .
 H11 H 0.3767 -0.0409 0.9349 0.0411 Uiso 1.0 2 calc R . .
 H12 H 0.4116 0.0852 0.7676 0.0363 Uiso 1.0 2 calc R . .
 H15 H 0.8414 0.7241 0.1954 0.0376 Uiso 1.0 2 calc R . .
 H16 H 0.7254 0.6631 0.0608 0.0459 Uiso 1.0 2 calc R . .
 H17 H 0.5658 0.4789 0.0956 0.0436 Uiso 1.0 2 calc R . .
 H18 H 0.5198 0.3506 0.2627 0.0363 Uiso 1.0 2 calc R . .
 H21 H 0.6266 0.2255 0.8540 0.0322 Uiso 1.0 2 calc R . .
 H22 H 0.7531 0.2804 0.9840 0.0402 Uiso 1.0 2 calc R . .
 H23 H 0.9232 0.4579 0.9432 0.0424 Uiso 1.0 2 calc R . .
 H24 H 0.9672 0.5830 0.7749 0.0361 Uiso 1.0 2 calc R . .


loop_
_atom_site_aniso_label
_atom_site_aniso_U_11
_atom_site_aniso_U_22
_atom_site_aniso_U_33
_atom_site_aniso_U_12
_atom_site_aniso_U_13
_atom_site_aniso_U_23
 Cu1 0.0229(3) 0.0181(3) 0.0197(3) 0.00268(17) -0.00128(17) -0.00220(17)
 Cu2 0.0248(3) 0.0178(3) 0.0194(3) -0.00193(17) -0.00626(17) -0.00209(17)
 O1 0.0231(11) 0.0233(11) 0.0269(12) 0.0052(9) -0.0009(9) -0.0012(9)
 O2 0.0325(13) 0.0228(11) 0.0250(12) 0.0073(10) -0.0026(10) -0.0040(10)
 O3 0.0223(12) 0.0306(13) 0.0393(14) -0.0011(10) -0.0076(10) -0.0058(11)
 O4 0.0245(11) 0.0257(12) 0.0279(12) -0.0043(9) -0.0089(9) -0.0014(9)
 O5 0.0336(13) 0.0220(11) 0.0242(12) -0.0079(10) -0.0048(10) -0.0026(9)
 O6 0.0217(11) 0.0278(12) 0.0392(14) 0.0031(9) -0.0059(10) -0.0048(10)
 N1 0.0250(13) 0.0203(13) 0.0260(14) 0.0028(10) -0.0002(11) -0.0029(11)
 N2 0.0210(13) 0.0211(13) 0.0235(13) 0.0025(10) -0.0051(10) -0.0045(10)
 N3 0.0319(15) 0.0208(13) 0.0227(14) -0.0034(11) -0.0098(11) -0.0010(11)
 N4 0.0219(13) 0.0227(13) 0.0230(13) 0.0004(10) -0.0032(10) -0.0067(11)
 C1 0.0194(14) 0.0197(14) 0.0264(16) -0.0032(11) -0.0042(12) -0.0049(12)
 C2 0.0203(14) 0.0207(15) 0.0216(15) -0.0003(12) -0.0023(12) -0.0059(12)
 C3 0.0326(18) 0.0287(17) 0.0296(18) 0.0046(14) -0.0067(14) 0.0013(14)
 C4 0.038(2) 0.040(2) 0.0264(18) 0.0008(16) -0.0023(15) -0.0008(15)
 C5 0.0310(18) 0.039(2) 0.0283(18) 0.0009(15) 0.0032(14) -0.0107(16)
 C6 0.0240(16) 0.0286(17) 0.0325(18) 0.0027(13) -0.0016(13) -0.0064(14)
 C7 0.0219(14) 0.0235(15) 0.0221(15) -0.0019(12) -0.0055(12) -0.0055(12)
 C8 0.0222(15) 0.0221(15) 0.0181(15) -0.0034(12) -0.0044(12) -0.0044(12)
 C9 0.0304(17) 0.0309(18) 0.0233(16) -0.0024(14) -0.0072(13) 0.0017(14)
 C10 0.0337(19) 0.043(2) 0.0242(17) -0.0027(16) -0.0010(14) -0.0019(15)
 C11 0.0295(18) 0.043(2) 0.0289(18) -0.0016(15) 0.0033(14) -0.0101(16)
 C12 0.0283(17) 0.0283(17) 0.0347(19) 0.0040(14) -0.0030(14) -0.0081(15)
 C13 0.0223(15) 0.0215(15) 0.0265(16) 0.0082(12) -0.0072(12) -0.0075(13)
 C14 0.0259(16) 0.0223(15) 0.0235(16) 0.0051(12) -0.0092(12) -0.0043(13)
 C15 0.0351(19) 0.0319(18) 0.0261(17) 0.0001(15) -0.0055(14) 0.0009(14)
 C16 0.045(3) 0.046(3) 0.0250(18) 0.0074(17) -0.0120(16) -0.0006(16)
 C17 0.039(2) 0.047(3) 0.0294(19) 0.0128(17) -0.0178(16) -0.0149(17)
 C18 0.0319(18) 0.0268(17) 0.0356(19) 0.0022(14) -0.0147(15) -0.0063(15)
 C19 0.0252(15) 0.0205(15) 0.0227(15) 0.0026(12) -0.0042(12) -0.0041(12)
 C20 0.0208(14) 0.0216(15) 0.0209(15) 0.0034(12) -0.0032(12) -0.0053(12)
 C21 0.0300(17) 0.0261(17) 0.0231(16) 0.0014(13) -0.0001(13) -0.0033(13)
 C22 0.0386(19) 0.039(2) 0.0229(17) 0.0036(15) -0.0050(14) -0.0018(15)
 C23 0.0351(19) 0.044(3) 0.0303(19) 0.0022(16) -0.0131(15) -0.0097(16)
 C24 0.0301(17) 0.0297(18) 0.0327(19) -0.0038(14) -0.0107(14) -0.0053(15)

#==============================================================================
_computing_data_collection             'CrystalClear (Rigaku Inc., 2008)'
_computing_cell_refinement              CrystalClear
_computing_data_reduction               CrystalClear
_computing_structure_solution          'SIR2004 (Burla, et al., 2005)'
_computing_structure_refinement        'SHELXL97 (Sheldrick, 2008)'
_computing_publication_material        'CrystalStructure 4.0 (Rigaku, 2010)'
_computing_molecular_graphics          'CrystalStructure 4.0'

#==============================================================================
# MOLECULAR GEOMETRY

_geom_special_details
;
    ENTER SPECIAL DETAILS OF THE MOLECULAR GEOMETRY
;

loop_
_geom_bond_atom_site_label_1
_geom_bond_atom_site_label_2
_geom_bond_distance
_geom_bond_publ_flag
_geom_bond_site_symmetry_1
_geom_bond_site_symmetry_2
Cu1 O1 1.940(3) yes . .
Cu1 O2 1.939(3) yes . .
Cu1 N1 2.011(3) yes . .
Cu1 N2 2.014(3) yes . .
Cu2 O4 1.939(3) yes . .
Cu2 O5 1.946(3) yes . .
Cu2 N3 1.999(3) yes . .
Cu2 N4 2.015(3) yes . .
O1 C1 1.329(4) yes . .
O2 C7 1.343(4) yes . .
O4 C13 1.334(4) yes . .
O5 C19 1.339(4) yes . .
N1 C2 1.448(4) yes . .
N2 C8 1.454(4) yes . .
N3 C14 1.455(5) yes . .
N4 C20 1.451(5) yes . .
C1 C2 1.413(5) yes . .
C1 C6 1.402(5) yes . .
C2 C3 1.376(5) yes . .
C3 C4 1.385(5) yes . .
C4 C5 1.393(6) yes . .
C5 C6 1.391(5) yes . .
C7 C8 1.408(5) yes . .
C7 C12 1.397(5) yes . .
C8 C9 1.384(5) yes . .
C9 C10 1.381(5) yes . .
C10 C11 1.397(6) yes . .
C11 C12 1.381(5) yes . .
C13 C14 1.404(5) yes . .
C13 C18 1.408(6) yes . .
C14 C15 1.379(5) yes . .
C15 C16 1.399(6) yes . .
C16 C17 1.371(6) yes . .
C17 C18 1.391(5) yes . .
C19 C20 1.402(5) yes . .
C19 C24 1.404(6) yes . .
C20 C21 1.389(5) yes . .
C21 C22 1.392(6) yes . .
C22 C23 1.389(6) yes . .
C23 C24 1.389(5) yes . .
N1 H1A 0.920 no . .
N1 H1B 0.920 no . .
N2 H2A 0.920 no . .
N2 H2B 0.920 no . .
N3 H3A 0.920 no . .
N3 H3B 0.920 no . .
N4 H4A 0.920 no . .
N4 H4B 0.920 no . .
C3 H3 0.950 no . .
C4 H4 0.950 no . .
C5 H5 0.950 no . .
C6 H6 0.950 no . .
C9 H9 0.950 no . .
C10 H10 0.950 no . .
C11 H11 0.950 no . .
C12 H12 0.950 no . .
C15 H15 0.950 no . .
C16 H16 0.950 no . .
C17 H17 0.950 no . .
C18 H18 0.950 no . .
C21 H21 0.950 no . .
C22 H22 0.950 no . .
C23 H23 0.950 no . .
C24 H24 0.950 no . .

loop_
_geom_angle_atom_site_label_1
_geom_angle_atom_site_label_2
_geom_angle_atom_site_label_3
_geom_angle
_geom_angle_publ_flag
_geom_angle_site_symmetry_1
_geom_angle_site_symmetry_2
_geom_angle_site_symmetry_3
O1 Cu1 O2 174.12(10) yes . . .
O1 Cu1 N1 85.49(11) yes . . .
O1 Cu1 N2 95.25(11) yes . . .
O2 Cu1 N1 93.02(11) yes . . .
O2 Cu1 N2 85.44(11) yes . . .
N1 Cu1 N2 171.96(12) yes . . .
O4 Cu2 O5 174.10(10) yes . . .
O4 Cu2 N3 85.88(12) yes . . .
O4 Cu2 N4 94.92(11) yes . . .
O5 Cu2 N3 93.05(12) yes . . .
O5 Cu2 N4 85.40(11) yes . . .
N3 Cu2 N4 172.57(11) yes . . .
Cu1 O1 C1 112.07(19) yes . . .
Cu1 O2 C7 111.3(2) yes . . .
Cu2 O4 C13 111.6(2) yes . . .
Cu2 O5 C19 111.4(2) yes . . .
Cu1 N1 C2 108.0(2) yes . . .
Cu1 N2 C8 107.27(19) yes . . .
Cu2 N3 C14 107.9(2) yes . . .
Cu2 N4 C20 107.07(19) yes . . .
O1 C1 C2 119.8(3) yes . . .
O1 C1 C6 122.3(3) yes . . .
C2 C1 C6 117.9(3) yes . . .
N1 C2 C1 114.6(3) yes . . .
N1 C2 C3 124.3(3) yes . . .
C1 C2 C3 121.1(3) yes . . .
C2 C3 C4 120.4(4) yes . . .
C3 C4 C5 119.8(4) yes . . .
C4 C5 C6 120.2(4) yes . . .
C1 C6 C5 120.6(3) yes . . .
O2 C7 C8 119.3(3) yes . . .
O2 C7 C12 122.5(3) yes . . .
C8 C7 C12 118.1(3) yes . . .
N2 C8 C7 114.9(3) yes . . .
N2 C8 C9 124.0(3) yes . . .
C7 C8 C9 121.1(3) yes . . .
C8 C9 C10 120.0(4) yes . . .
C9 C10 C11 119.7(4) yes . . .
C10 C11 C12 120.5(4) yes . . .
C7 C12 C11 120.6(4) yes . . .
O4 C13 C14 120.0(3) yes . . .
O4 C13 C18 122.1(3) yes . . .
C14 C13 C18 117.9(3) yes . . .
N3 C14 C13 114.6(3) yes . . .
N3 C14 C15 123.9(3) yes . . .
C13 C14 C15 121.5(4) yes . . .
C14 C15 C16 119.6(4) yes . . .
C15 C16 C17 119.8(4) yes . . .
C16 C17 C18 121.0(4) yes . . .
C13 C18 C17 120.1(4) yes . . .
O5 C19 C20 119.4(3) yes . . .
O5 C19 C24 122.0(3) yes . . .
C20 C19 C24 118.6(3) yes . . .
N4 C20 C19 115.5(3) yes . . .
N4 C20 C21 123.5(3) yes . . .
C19 C20 C21 121.0(4) yes . . .
C20 C21 C22 119.9(4) yes . . .
C21 C22 C23 119.6(4) yes . . .
C22 C23 C24 120.9(4) yes . . .
C19 C24 C23 120.0(4) yes . . .
Cu1 N1 H1A 110.106 no . . .
Cu1 N1 H1B 110.106 no . . .
C2 N1 H1A 110.105 no . . .
C2 N1 H1B 110.109 no . . .
H1A N1 H1B 108.426 no . . .
Cu1 N2 H2A 110.260 no . . .
Cu1 N2 H2B 110.260 no . . .
C8 N2 H2A 110.263 no . . .
C8 N2 H2B 110.260 no . . .
H2A N2 H2B 108.527 no . . .
Cu2 N3 H3A 110.121 no . . .
Cu2 N3 H3B 110.125 no . . .
C14 N3 H3A 110.123 no . . .
C14 N3 H3B 110.122 no . . .
H3A N3 H3B 108.439 no . . .
Cu2 N4 H4A 110.308 no . . .
Cu2 N4 H4B 110.305 no . . .
C20 N4 H4A 110.302 no . . .
C20 N4 H4B 110.301 no . . .
H4A N4 H4B 108.554 no . . .
C2 C3 H3 119.802 no . . .
C4 C3 H3 119.809 no . . .
C3 C4 H4 120.124 no . . .
C5 C4 H4 120.124 no . . .
C4 C5 H5 119.892 no . . .
C6 C5 H5 119.891 no . . .
C1 C6 H6 119.707 no . . .
C5 C6 H6 119.709 no . . .
C8 C9 H9 120.009 no . . .
C10 C9 H9 120.017 no . . .
C9 C10 H10 120.160 no . . .
C11 C10 H10 120.170 no . . .
C10 C11 H11 119.747 no . . .
C12 C11 H11 119.744 no . . .
C7 C12 H12 119.710 no . . .
C11 C12 H12 119.708 no . . .
C14 C15 H15 120.174 no . . .
C16 C15 H15 120.180 no . . .
C15 C16 H16 120.077 no . . .
C17 C16 H16 120.088 no . . .
C16 C17 H17 119.500 no . . .
C18 C17 H17 119.492 no . . .
C13 C18 H18 119.926 no . . .
C17 C18 H18 119.927 no . . .
C20 C21 H21 120.044 no . . .
C22 C21 H21 120.048 no . . .
C21 C22 H22 120.222 no . . .
C23 C22 H22 120.215 no . . .
C22 C23 H23 119.535 no . . .
C24 C23 H23 119.535 no . . .
C19 C24 H24 119.999 no . . .
C23 C24 H24 119.999 no . . .

loop_
_geom_torsion_atom_site_label_1
_geom_torsion_atom_site_label_2
_geom_torsion_atom_site_label_3
_geom_torsion_atom_site_label_4
_geom_torsion
_geom_torsion_publ_flag
_geom_torsion_site_symmetry_1
_geom_torsion_site_symmetry_2
_geom_torsion_site_symmetry_3
_geom_torsion_site_symmetry_4
O1 Cu1 N1 C2 -0.37(16) no . . . .
N1 Cu1 O1 C1 -0.55(16) no . . . .
O1 Cu1 N2 C8 -175.48(15) no . . . .
N2 Cu1 O1 C1 -172.51(16) no . . . .
O2 Cu1 N1 C2 173.93(17) no . . . .
N1 Cu1 O2 C7 176.06(17) no . . . .
O2 Cu1 N2 C8 10.38(15) no . . . .
N2 Cu1 O2 C7 -11.85(16) no . . . .
O4 Cu2 N3 C14 -0.52(15) no . . . .
N3 Cu2 O4 C13 1.35(15) no . . . .
O4 Cu2 N4 C20 176.57(14) no . . . .
N4 Cu2 O4 C13 173.94(15) no . . . .
O5 Cu2 N3 C14 -174.71(16) no . . . .
N3 Cu2 O5 C19 -176.95(16) no . . . .
O5 Cu2 N4 C20 -9.34(15) no . . . .
N4 Cu2 O5 C19 10.33(15) no . . . .
Cu1 O1 C1 C2 1.5(4) no . . . .
Cu1 O1 C1 C6 -179.5(2) no . . . .
Cu1 O2 C7 C8 11.0(4) no . . . .
Cu1 O2 C7 C12 -170.2(2) no . . . .
Cu2 O4 C13 C14 -2.0(4) no . . . .
Cu2 O4 C13 C18 178.02(19) no . . . .
Cu2 O5 C19 C20 -9.2(4) no . . . .
Cu2 O5 C19 C24 171.63(19) no . . . .
Cu1 N1 C2 C1 1.2(3) no . . . .
Cu1 N1 C2 C3 -179.3(3) no . . . .
Cu1 N2 C8 C7 -7.5(3) no . . . .
Cu1 N2 C8 C9 172.8(3) no . . . .
Cu2 N3 C14 C13 -0.4(3) no . . . .
Cu2 N3 C14 C15 -179.5(2) no . . . .
Cu2 N4 C20 C19 7.1(3) no . . . .
Cu2 N4 C20 C21 -173.4(2) no . . . .
O1 C1 C2 N1 -1.8(5) no . . . .
O1 C1 C2 C3 178.6(3) no . . . .
O1 C1 C6 C5 -179.1(3) no . . . .
C2 C1 C6 C5 -0.0(5) no . . . .
C6 C1 C2 N1 179.1(3) no . . . .
C6 C1 C2 C3 -0.4(5) no . . . .
N1 C2 C3 C4 -180.0(3) no . . . .
C1 C2 C3 C4 -0.5(6) no . . . .
C2 C3 C4 C5 1.9(6) no . . . .
C3 C4 C5 C6 -2.3(6) no . . . .
C4 C5 C6 C1 1.4(6) no . . . .
O2 C7 C8 N2 -2.0(5) no . . . .
O2 C7 C8 C9 177.8(3) no . . . .
O2 C7 C12 C11 -178.2(3) no . . . .
C8 C7 C12 C11 0.6(5) no . . . .
C12 C7 C8 N2 179.1(3) no . . . .
C12 C7 C8 C9 -1.1(5) no . . . .
N2 C8 C9 C10 -179.4(3) no . . . .
C7 C8 C9 C10 0.8(6) no . . . .
C8 C9 C10 C11 -0.0(6) no . . . .
C9 C10 C11 C12 -0.5(6) no . . . .
C10 C11 C12 C7 0.2(6) no . . . .
O4 C13 C14 N3 1.6(4) no . . . .
O4 C13 C14 C15 -179.3(3) no . . . .
O4 C13 C18 C17 179.0(3) no . . . .
C14 C13 C18 C17 -1.0(5) no . . . .
C18 C13 C14 N3 -178.4(3) no . . . .
C18 C13 C14 C15 0.7(5) no . . . .
N3 C14 C15 C16 178.8(3) no . . . .
C13 C14 C15 C16 -0.2(5) no . . . .
C14 C15 C16 C17 -0.0(6) no . . . .
C15 C16 C17 C18 -0.3(6) no . . . .
C16 C17 C18 C13 0.8(6) no . . . .
O5 C19 C20 N4 1.1(4) no . . . .
O5 C19 C20 C21 -178.4(3) no . . . .
O5 C19 C24 C23 178.5(3) no . . . .
C20 C19 C24 C23 -0.6(5) no . . . .
C24 C19 C20 N4 -179.7(3) no . . . .
C24 C19 C20 C21 0.8(5) no . . . .
N4 C20 C21 C22 -179.8(3) no . . . .
C19 C20 C21 C22 -0.4(5) no . . . .
C20 C21 C22 C23 -0.2(6) no . . . .
C21 C22 C23 C24 0.4(6) no . . . .
C22 C23 C24 C19 0.0(6) no . . . .

loop_
_geom_contact_atom_site_label_1
_geom_contact_atom_site_label_2
_geom_contact_distance
_geom_contact_publ_flag
_geom_contact_site_symmetry_1
_geom_contact_site_symmetry_2
C1 C4 2.806(5) no . .
C2 C5 2.772(5) no . .
C3 C6 2.781(5) no . .
C7 C10 2.801(5) no . .
C8 C11 2.764(5) no . .
C9 C12 2.782(6) no . .
C13 C16 2.805(5) no . .
C14 C17 2.764(6) no . .
C15 C18 2.784(6) no . .
C19 C22 2.805(5) no . .
C20 C23 2.770(6) no . .
C21 C24 2.790(5) no . .
Cu1 O3 2.431(3) no . .
Cu1 O6 3.578(3) no . .
Cu2 O3 3.555(3) no . 1_565
Cu2 O6 2.424(3) no . .
O1 O3 3.164(4) no . .
O1 O6 2.752(4) no . 2_756
O1 N3 3.025(4) no . 1_545
O2 O3 3.206(4) no . .
O2 O3 2.727(4) no . 2_656
O2 N4 2.967(4) no . .
O3 Cu1 2.431(3) no . .
O3 Cu2 3.555(3) no . 1_545
O3 O1 3.164(4) no . .
O3 O2 3.206(4) no . .
O3 O2 2.727(4) no . 2_656
O3 O4 2.769(4) no . 2_656
O3 N1 3.299(4) no . .
O3 N1 3.443(4) no . 2_656
O3 N2 3.224(4) no . .
O3 N3 3.073(4) no . 1_545
O3 N4 3.453(4) no . 2_656
O3 C14 3.496(5) no . 1_545
O4 O3 2.769(4) no . 2_656
O4 O6 3.153(4) no . .
O4 N1 3.044(4) no . .
O5 O6 3.212(4) no . .
O5 O6 2.737(4) no . 2_766
O5 N2 2.982(4) no . 1_565
O6 Cu1 3.578(3) no . .
O6 Cu2 2.424(3) no . .
O6 O1 2.752(4) no . 2_756
O6 O4 3.153(4) no . .
O6 O5 3.212(4) no . .
O6 O5 2.737(4) no . 2_766
O6 N1 3.058(4) no . .
O6 N2 3.433(4) no . 2_756
O6 N3 3.226(4) no . .
O6 N3 3.395(5) no . 2_766
O6 N4 3.263(4) no . .
O6 C2 3.475(5) no . .
N1 O3 3.299(4) no . .
N1 O3 3.443(4) no . 2_656
N1 O4 3.044(4) no . .
N1 O6 3.058(4) no . .
N1 C12 3.570(6) no . 2_656
N1 C13 3.570(5) no . .
N2 O3 3.224(4) no . .
N2 O5 2.982(4) no . 1_545
N2 O6 3.433(4) no . 2_756
N2 C1 3.423(5) no . 2_756
N2 C6 3.336(5) no . 2_756
N2 C19 3.557(5) no . 1_545
N3 O1 3.025(4) no . 1_565
N3 O3 3.073(4) no . 1_565
N3 O6 3.226(4) no . .
N3 O6 3.395(5) no . 2_766
N3 C1 3.590(5) no . 1_565
N4 O2 2.967(4) no . .
N4 O3 3.453(4) no . 2_656
N4 O6 3.263(4) no . .
N4 C7 3.536(5) no . .
N4 C13 3.430(5) no . 2_666
N4 C18 3.358(5) no . 2_666
C1 N2 3.423(5) no . 2_756
C1 N3 3.590(5) no . 1_545
C2 O6 3.475(5) no . .
C2 C12 3.579(6) no . 2_656
C3 C11 3.585(6) no . 2_656
C3 C12 3.595(6) no . 2_656
C5 C8 3.536(6) no . 2_756
C5 C9 3.507(6) no . 2_756
C6 N2 3.336(5) no . 2_756
C6 C8 3.514(5) no . 2_756
C6 C21 3.557(5) no . 2_756
C7 N4 3.536(5) no . .
C8 C5 3.536(6) no . 2_756
C8 C6 3.514(5) no . 2_756
C9 C5 3.507(6) no . 2_756
C9 C18 3.567(6) no . 2_656
C11 C3 3.585(6) no . 2_656
C12 N1 3.570(6) no . 2_656
C12 C2 3.579(6) no . 2_656
C12 C3 3.595(6) no . 2_656
C13 N1 3.570(5) no . .
C13 N4 3.430(5) no . 2_666
C14 O3 3.496(5) no . 1_565
C14 C24 3.587(5) no . 2_766
C15 C23 3.578(6) no . 2_766
C15 C24 3.505(6) no . 2_766
C17 C20 3.596(6) no . 2_666
C17 C21 3.533(6) no . 2_666
C18 N4 3.358(5) no . 2_666
C18 C9 3.567(6) no . 2_656
C18 C20 3.528(5) no . 2_666
C19 N2 3.557(5) no . 1_565
C20 C17 3.596(6) no . 2_666
C20 C18 3.528(5) no . 2_666
C21 C6 3.557(5) no . 2_756
C21 C17 3.533(6) no . 2_666
C23 C15 3.578(6) no . 2_766
C24 C14 3.587(5) no . 2_766
C24 C15 3.505(6) no . 2_766
O1 H1A 3.2984 no . .
O1 H1B 3.3041 no . .
O1 H2A 2.9801 no . .
O1 H2B 3.0554 no . .
O1 H6 2.6000 no . .
O2 H1A 3.0045 no . .
O2 H1B 2.9009 no . .
O2 H2A 3.3750 no . .
O2 H2B 3.2172 no . .
O2 H12 2.6082 no . .
O4 H3A 3.2983 no . .
O4 H3B 3.3063 no . .
O4 H4A 3.0395 no . .
O4 H4B 2.9821 no . .
O4 H18 2.6100 no . .
O5 H3A 2.9023 no . .
O5 H3B 2.9931 no . .
O5 H4A 3.2302 no . .
O5 H4B 3.3726 no . .
O5 H24 2.6085 no . .
N1 H3 2.6893 no . .
N2 H9 2.6985 no . .
N3 H15 2.6961 no . .
N4 H21 2.6936 no . .
C1 H1A 3.0021 no . .
C1 H1B 3.0156 no . .
C1 H3 3.2836 no . .
C1 H5 3.2821 no . .
C2 H4 3.2519 no . .
C2 H6 3.2748 no . .
C3 H1A 2.7420 no . .
C3 H1B 2.7343 no . .
C3 H5 3.2593 no . .
C4 H6 3.2690 no . .
C5 H3 3.2600 no . .
C6 H4 3.2711 no . .
C7 H2A 3.0521 no . .
C7 H2B 2.9699 no . .
C7 H9 3.2862 no . .
C7 H11 3.2681 no . .
C8 H10 3.2528 no . .
C8 H12 3.2676 no . .
C9 H2A 2.7096 no . .
C9 H2B 2.7881 no . .
C9 H11 3.2577 no . .
C10 H12 3.2672 no . .
C11 H9 3.2616 no . .
C12 H10 3.2677 no . .
C13 H3A 3.0088 no . .
C13 H3B 3.0048 no . .
C13 H15 3.2838 no . .
C13 H17 3.2807 no . .
C14 H16 3.2598 no . .
C14 H18 3.2723 no . .
C15 H3A 2.7446 no . .
C15 H3B 2.7386 no . .
C15 H17 3.2545 no . .
C16 H18 3.2563 no . .
C17 H15 3.2545 no . .
C18 H16 3.2602 no . .
C19 H4A 2.9713 no . .
C19 H4B 3.0492 no . .
C19 H21 3.2842 no . .
C19 H23 3.2749 no . .
C20 H22 3.2662 no . .
C20 H24 3.2742 no . .
C21 H4A 2.7795 no . .
C21 H4B 2.7075 no . .
C21 H23 3.2592 no . .
C22 H24 3.2713 no . .
C23 H21 3.2618 no . .
C24 H22 3.2727 no . .
H1A H3 2.7434 no . .
H1B H3 2.7298 no . .
H2A H9 2.6830 no . .
H2B H9 2.8156 no . .
H3 H4 2.3339 no . .
H3A H15 2.7432 no . .
H3B H15 2.7417 no . .
H4 H5 2.3434 no . .
H4A H21 2.8054 no . .
H4B H21 2.6791 no . .
H5 H6 2.3358 no . .
H9 H10 2.3336 no . .
H10 H11 2.3457 no . .
H11 H12 2.3233 no . .
H15 H16 2.3531 no . .
H16 H17 2.3153 no . .
H17 H18 2.3323 no . .
H21 H22 2.3461 no . .
H22 H23 2.3351 no . .
H23 H24 2.3325 no . .
Cu1 H3A 3.1448 no . 1_545
Cu1 H4B 3.4476 no . .
Cu2 H1B 3.1552 no . .
Cu2 H2A 3.4331 no . 1_565
O1 H2B 3.1822 no . 2_756
O1 H3A 2.2476 no . 1_545
O1 H3B 3.0247 no . 1_545
O2 H1A 2.8604 no . 2_656
O2 H4A 3.2362 no . .
O2 H4B 2.0711 no . .
O3 H1A 3.0761 no . .
O3 H1A 2.9462 no . 2_656
O3 H1B 3.2957 no . 2_656
O3 H2A 3.0396 no . .
O3 H3A 2.3855 no . 1_545
O3 H4A 3.1312 no . 2_656
O3 H4B 3.0987 no . 2_656
O3 H12 3.2868 no . 2_656
O3 H18 3.4287 no . 2_656
O4 H1A 3.0358 no . .
O4 H1B 2.2707 no . .
O4 H4A 3.1504 no . 2_666
O5 H2A 2.0850 no . 1_565
O5 H2B 3.2497 no . 1_565
O5 H3B 2.7606 no . 2_766
O6 H1B 2.3637 no . .
O6 H2A 3.0736 no . 2_756
O6 H2B 3.1208 no . 2_756
O6 H3A 3.2388 no . 2_766
O6 H3B 2.9918 no . .
O6 H3B 2.8940 no . 2_766
O6 H4B 3.0834 no . .
O6 H6 3.4040 no . 2_756
O6 H24 3.3572 no . 2_766
N1 H12 3.4091 no . 2_656
N1 H18 3.5883 no . .
N2 H6 3.5614 no . 2_756
N2 H18 3.4677 no . 2_656
N2 H24 3.4511 no . 1_545
N3 H24 3.4666 no . 2_766
N4 H6 3.3826 no . 2_756
N4 H12 3.4323 no . .
N4 H18 3.5661 no . 2_666
C1 H2B 2.5810 no . 2_756
C1 H3A 2.8872 no . 1_545
C1 H3B 3.5330 no . 1_545
C1 H15 3.2407 no . 1_545
C2 H2B 2.9114 no . 2_756
C2 H12 3.2406 no . 2_656
C3 H2B 3.2399 no . 2_756
C3 H11 3.4345 no . 2_656
C3 H12 3.4541 no . 2_656
C3 H22 3.3396 no . 1_554
C3 H24 3.1110 no . 2_766
C4 H2B 3.2648 no . 2_756
C4 H5 3.4271 no . 2_755
C4 H9 3.4885 no . 2_756
C4 H22 3.2909 no . 1_554
C4 H24 3.3914 no . 2_766
C5 H2B 2.9914 no . 2_756
C5 H4 3.4887 no . 2_755
C5 H9 3.4802 no . 2_756
C5 H15 3.3018 no . 1_545
C6 H2B 2.6221 no . 2_756
C6 H3A 3.4423 no . 1_545
C6 H3B 3.5336 no . 1_545
C6 H15 2.9092 no . 1_545
C7 H1A 2.7780 no . 2_656
C7 H4B 2.7005 no . .
C7 H18 3.3352 no . 2_656
C7 H21 3.2693 no . .
C8 H6 3.5546 no . 2_756
C8 H18 2.8575 no . 2_656
C9 H5 3.3884 no . 2_756
C9 H16 3.2235 no . 1_546
C9 H17 3.3661 no . 2_656
C9 H18 2.7676 no . 2_656
C10 H11 3.2162 no . 2_657
C10 H16 3.1309 no . 1_546
C10 H17 3.1924 no . 2_656
C10 H18 3.1437 no . 2_656
C10 H21 3.2133 no . 2_657
C10 H22 3.1053 no . 2_657
C11 H3 3.3086 no . 2_656
C11 H10 3.4705 no . 2_657
C11 H11 3.3269 no . 2_657
C11 H18 3.5549 no . 2_656
C11 H21 3.2101 no . .
C11 H21 3.5261 no . 2_657
C11 H22 3.0632 no . 2_657
C12 H1A 2.8364 no . 2_656
C12 H3 3.5073 no . 2_656
C12 H4B 3.1148 no . .
C12 H21 2.8612 no . .
C13 H1A 3.5074 no . .
C13 H1B 2.8647 no . .
C13 H3 3.2573 no . .
C13 H4A 2.5826 no . 2_666
C14 H4A 2.9561 no . 2_666
C14 H24 3.2371 no . 2_766
C15 H4A 3.3303 no . 2_666
C15 H12 3.1627 no . 2_666
C15 H23 3.4767 no . 2_766
C15 H24 3.3511 no . 2_766
C16 H4A 3.3681 no . 2_666
C16 H10 3.1039 no . 1_564
C16 H12 3.4867 no . 2_666
C16 H21 3.5670 no . 2_666
C16 H23 3.4207 no . 1_554
C17 H3 3.2660 no . .
C17 H4A 3.0430 no . 2_666
C17 H10 3.4359 no . 1_564
C17 H21 3.4942 no . 2_666
C17 H22 3.3683 no . 1_554
C18 H1A 3.4848 no . .
C18 H1B 3.4040 no . .
C18 H3 2.9140 no . .
C18 H4A 2.6395 no . 2_666
C19 H2A 2.7253 no . 1_565
C19 H3B 2.7858 no . 2_766
C19 H6 3.2772 no . 2_756
C19 H9 3.2444 no . 1_565
C20 H6 2.8068 no . 2_756
C20 H18 3.5501 no . 2_666
C21 H5 3.2882 no . 2_756
C21 H6 2.7790 no . 2_756
C21 H10 2.9728 no . 2_657
C21 H11 3.5841 no . 2_657
C21 H17 3.3934 no . 2_666
C22 H4 3.2727 no . 1_556
C22 H5 3.1630 no . 2_756
C22 H6 3.2111 no . 2_756
C22 H10 3.1316 no . 2_657
C22 H11 3.3814 no . 2_657
C22 H17 3.2890 no . 1_556
C23 H4 3.4658 no . 1_556
C23 H9 3.1969 no . 1_565
C23 H15 3.2817 no . 2_766
C23 H16 3.4485 no . 1_556
C23 H23 3.3998 no . 2_767
C24 H2A 3.1403 no . 1_565
C24 H3B 2.9188 no . 2_766
C24 H9 2.8335 no . 1_565
C24 H15 3.3991 no . 2_766
H1A O2 2.8604 no . 2_656
H1A O3 3.0761 no . .
H1A O3 2.9462 no . 2_656
H1A O4 3.0358 no . .
H1A C7 2.7780 no . 2_656
H1A C12 2.8364 no . 2_656
H1A C13 3.5074 no . .
H1A C18 3.4848 no . .
H1A H12 2.8284 no . 2_656
H1A H18 3.0440 no . .
H1B Cu2 3.1552 no . .
H1B O3 3.2957 no . 2_656
H1B O4 2.2707 no . .
H1B O6 2.3637 no . .
H1B C13 2.8647 no . .
H1B C18 3.4040 no . .
H1B H4B 3.1497 no . .
H1B H18 3.3506 no . .
H2A Cu2 3.4331 no . 1_545
H2A O3 3.0396 no . .
H2A O5 2.0850 no . 1_545
H2A O6 3.0736 no . 2_756
H2A C19 2.7253 no . 1_545
H2A C24 3.1403 no . 1_545
H2A H3A 3.1029 no . 1_545
H2A H18 3.1257 no . 2_656
H2A H24 2.9946 no . 1_545
H2B O1 3.1822 no . 2_756
H2B O5 3.2497 no . 1_545
H2B O6 3.1208 no . 2_756
H2B C1 2.5810 no . 2_756
H2B C2 2.9114 no . 2_756
H2B C3 3.2399 no . 2_756
H2B C4 3.2648 no . 2_756
H2B C5 2.9914 no . 2_756
H2B C6 2.6221 no . 2_756
H2B H5 3.5714 no . 2_756
H2B H6 3.0289 no . 2_756
H2B H24 3.1284 no . 1_545
H3 C11 3.3086 no . 2_656
H3 C12 3.5073 no . 2_656
H3 C13 3.2573 no . .
H3 C17 3.2660 no . .
H3 C18 2.9140 no . .
H3 H11 3.2886 no . 2_656
H3 H17 3.5837 no . .
H3 H18 3.0228 no . .
H3 H22 2.8184 no . 1_554
H3 H24 2.9911 no . 2_766
H3A Cu1 3.1448 no . 1_565
H3A O1 2.2476 no . 1_565
H3A O3 2.3855 no . 1_565
H3A O6 3.2388 no . 2_766
H3A C1 2.8872 no . 1_565
H3A C6 3.4423 no . 1_565
H3A H2A 3.1029 no . 1_565
H3A H6 3.3765 no . 1_565
H3B O1 3.0247 no . 1_565
H3B O5 2.7606 no . 2_766
H3B O6 2.9918 no . .
H3B O6 2.8940 no . 2_766
H3B C1 3.5330 no . 1_565
H3B C6 3.5336 no . 1_565
H3B C19 2.7858 no . 2_766
H3B C24 2.9188 no . 2_766
H3B H6 3.0851 no . 1_565
H3B H24 2.8974 no . 2_766
H4 C5 3.4887 no . 2_755
H4 C22 3.2727 no . 1_554
H4 C23 3.4658 no . 1_554
H4 H5 2.9650 no . 2_755
H4 H9 3.4713 no . 2_756
H4 H15 3.5395 no . 2_765
H4 H16 3.3315 no . 2_765
H4 H22 2.7377 no . 1_554
H4 H23 3.1014 no . 1_554
H4 H24 3.4458 no . 2_766
H4A O2 3.2362 no . .
H4A O3 3.1312 no . 2_656
H4A O4 3.1504 no . 2_666
H4A C13 2.5826 no . 2_666
H4A C14 2.9561 no . 2_666
H4A C15 3.3303 no . 2_666
H4A C16 3.3681 no . 2_666
H4A C17 3.0430 no . 2_666
H4A C18 2.6395 no . 2_666
H4A H12 3.1044 no . .
H4A H17 3.5988 no . 2_666
H4A H18 3.0274 no . 2_666
H4B Cu1 3.4476 no . .
H4B O2 2.0711 no . .
H4B O3 3.0987 no . 2_656
H4B O6 3.0834 no . .
H4B C7 2.7005 no . .
H4B C12 3.1148 no . .
H4B H1B 3.1497 no . .
H4B H6 3.0345 no . 2_756
H4B H12 2.9725 no . .
H5 C4 3.4271 no . 2_755
H5 C9 3.3884 no . 2_756
H5 C21 3.2882 no . 2_756
H5 C22 3.1630 no . 2_756
H5 H2B 3.5714 no . 2_756
H5 H4 2.9650 no . 2_755
H5 H9 3.4876 no . 2_756
H5 H11 3.0139 no . 1_654
H5 H15 3.5987 no . 1_545
H5 H21 3.2207 no . 2_756
H5 H22 3.0057 no . 2_756
H6 O6 3.4040 no . 2_756
H6 N2 3.5614 no . 2_756
H6 N4 3.3826 no . 2_756
H6 C8 3.5546 no . 2_756
H6 C19 3.2772 no . 2_756
H6 C20 2.8068 no . 2_756
H6 C21 2.7790 no . 2_756
H6 C22 3.2111 no . 2_756
H6 H2B 3.0289 no . 2_756
H6 H3A 3.3765 no . 1_545
H6 H3B 3.0851 no . 1_545
H6 H4B 3.0345 no . 2_756
H6 H15 2.9952 no . 1_545
H6 H21 3.0649 no . 2_756
H9 C4 3.4885 no . 2_756
H9 C5 3.4802 no . 2_756
H9 C19 3.2444 no . 1_545
H9 C23 3.1969 no . 1_545
H9 C24 2.8335 no . 1_545
H9 H4 3.4713 no . 2_756
H9 H5 3.4876 no . 2_756
H9 H16 2.7035 no . 1_546
H9 H17 3.2971 no . 2_656
H9 H18 3.0513 no . 2_656
H9 H23 3.4731 no . 1_545
H9 H24 2.8979 no . 1_545
H10 C11 3.4705 no . 2_657
H10 C16 3.1039 no . 1_546
H10 C17 3.4359 no . 1_546
H10 C21 2.9728 no . 2_657
H10 C22 3.1316 no . 2_657
H10 H11 3.0896 no . 2_657
H10 H16 2.5149 no . 1_546
H10 H17 3.1529 no . 1_546
H10 H17 2.9920 no . 2_656
H10 H21 2.4285 no . 2_657
H10 H22 2.7447 no . 2_657
H11 C3 3.4345 no . 2_656
H11 C10 3.2162 no . 2_657
H11 C11 3.3269 no . 2_657
H11 C21 3.5841 no . 2_657
H11 C22 3.3814 no . 2_657
H11 H3 3.2886 no . 2_656
H11 H5 3.0139 no . 1_456
H11 H10 3.0896 no . 2_657
H11 H11 3.2843 no . 2_657
H11 H21 3.4852 no . .
H11 H21 3.0672 no . 2_657
H11 H22 2.6541 no . 2_657
H12 O3 3.2868 no . 2_656
H12 N1 3.4091 no . 2_656
H12 N4 3.4323 no . .
H12 C2 3.2406 no . 2_656
H12 C3 3.4541 no . 2_656
H12 C15 3.1627 no . 2_666
H12 C16 3.4867 no . 2_666
H12 H1A 2.8284 no . 2_656
H12 H4A 3.1044 no . .
H12 H4B 2.9725 no . .
H12 H15 3.0709 no . 2_666
H12 H21 2.9267 no . .
H15 C1 3.2407 no . 1_565
H15 C5 3.3018 no . 1_565
H15 C6 2.9092 no . 1_565
H15 C23 3.2817 no . 2_766
H15 C24 3.3991 no . 2_766
H15 H4 3.5395 no . 2_765
H15 H5 3.5987 no . 1_565
H15 H6 2.9952 no . 1_565
H15 H12 3.0709 no . 2_666
H15 H23 3.3129 no . 2_766
H15 H24 3.5075 no . 2_766
H16 C9 3.2235 no . 1_564
H16 C10 3.1309 no . 1_564
H16 C23 3.4485 no . 1_554
H16 H4 3.3315 no . 2_765
H16 H9 2.7035 no . 1_564
H16 H10 2.5149 no . 1_564
H16 H23 3.1197 no . 1_554
H16 H23 3.5826 no . 2_766
H17 C9 3.3661 no . 2_656
H17 C10 3.1924 no . 2_656
H17 C21 3.3934 no . 2_666
H17 C22 3.2890 no . 1_554
H17 H3 3.5837 no . .
H17 H4A 3.5988 no . 2_666
H17 H9 3.2971 no . 2_656
H17 H10 3.1529 no . 1_564
H17 H10 2.9920 no . 2_656
H17 H17 2.9434 no . 2_665
H17 H21 3.4802 no . 2_666
H17 H22 2.9849 no . 1_554
H18 O3 3.4287 no . 2_656
H18 N1 3.5883 no . .
H18 N2 3.4677 no . 2_656
H18 N4 3.5661 no . 2_666
H18 C7 3.3352 no . 2_656
H18 C8 2.8575 no . 2_656
H18 C9 2.7676 no . 2_656
H18 C10 3.1437 no . 2_656
H18 C11 3.5549 no . 2_656
H18 C20 3.5501 no . 2_666
H18 H1A 3.0440 no . .
H18 H1B 3.3506 no . .
H18 H2A 3.1257 no . 2_656
H18 H3 3.0228 no . .
H18 H4A 3.0274 no . 2_666
H18 H9 3.0513 no . 2_656
H21 C7 3.2693 no . .
H21 C10 3.2133 no . 2_657
H21 C11 3.2101 no . .
H21 C11 3.5261 no . 2_657
H21 C12 2.8612 no . .
H21 C16 3.5670 no . 2_666
H21 C17 3.4942 no . 2_666
H21 H5 3.2207 no . 2_756
H21 H6 3.0649 no . 2_756
H21 H10 2.4285 no . 2_657
H21 H11 3.4852 no . .
H21 H11 3.0672 no . 2_657
H21 H12 2.9267 no . .
H21 H17 3.4802 no . 2_666
H22 C3 3.3396 no . 1_556
H22 C4 3.2909 no . 1_556
H22 C10 3.1053 no . 2_657
H22 C11 3.0632 no . 2_657
H22 C17 3.3683 no . 1_556
H22 H3 2.8184 no . 1_556
H22 H4 2.7377 no . 1_556
H22 H5 3.0057 no . 2_756
H22 H10 2.7447 no . 2_657
H22 H11 2.6541 no . 2_657
H22 H17 2.9849 no . 1_556
H23 C15 3.4767 no . 2_766
H23 C16 3.4207 no . 1_556
H23 C23 3.3998 no . 2_767
H23 H4 3.1014 no . 1_556
H23 H9 3.4731 no . 1_565
H23 H15 3.3129 no . 2_766
H23 H16 3.1197 no . 1_556
H23 H16 3.5826 no . 2_766
H23 H23 2.4587 no . 2_767
H24 O6 3.3572 no . 2_766
H24 N2 3.4511 no . 1_565
H24 N3 3.4666 no . 2_766
H24 C3 3.1110 no . 2_766
H24 C4 3.3914 no . 2_766
H24 C14 3.2371 no . 2_766
H24 C15 3.3511 no . 2_766
H24 H2A 2.9946 no . 1_565
H24 H2B 3.1284 no . 1_565
H24 H3 2.9911 no . 2_766
H24 H3B 2.8974 no . 2_766
H24 H4 3.4458 no . 2_766
H24 H9 2.8979 no . 1_565
H24 H15 3.5075 no . 2_766

#==============================================================================
loop_
_geom_hbond_atom_site_label_D
_geom_hbond_atom_site_label_H
_geom_hbond_atom_site_label_A
_geom_hbond_site_symmetry_D
_geom_hbond_site_symmetry_H
_geom_hbond_site_symmetry_A
_geom_hbond_distance_DA
_geom_hbond_distance_DH
_geom_hbond_distance_HA
_geom_hbond_angle_DHA
_geom_hbond_publ_flag
N1 H1B O4 . . . 3.044(4) 0.920 2.271 141.3 no
N1 H1B O6 . . . 3.058(4) 0.920 2.364 132.2 no
N2 H2A O5 . . 1_545 2.982(4) 0.920 2.085 164.8 no
N3 H3A O1 . . 1_565 3.025(4) 0.920 2.248 141.9 no
N4 H4B O2 . . . 2.967(4) 0.920 2.071 164.2 no

#==============================================================================
# Additional structures and associated data_? identifiers
# should be added at this point if there is more than one 
# structure analysis in the CIF.

#==============================================================================
#     End of CIF
#==============================================================================
